# Supplementary material for: Altered methylation of imprinted genes in neuroblastoma: implications for prognostic refinement
Source: J Transl Med. 2024 Aug 31;22:808. doi: 10.1186/s12967-024-05634-5 (PMC11366169; doi:10.1186/s12967-024-05634-5)
Supplement: Supplementary file 2 — Additional file 2 [file 12967_2024_5634_MOESM2_ESM.xlsx]

## Sheet: Supplementary Table 1
					Public Dataset (n = 284)					Local cohort (n=85)
No	Imprinted DMR	Chr	No Of CpGs	Region covered	GOM, n(%)	Intermediate GOM, n (%)	LOM, n (%)	Intermediate LOM, n (%)	No Change, n (%)	GOM, n(%)	Intermediate GOM, n (%)	LOM, n (%)	Intermediate LOM, n (%)	No Change, n (%)	Average methylation of control samples
1	PPIEL:Ex1-DMR	1	4	Chr1: 40024971-40025415	51(18)	49(17)	28(10)	20(7)	136(48)	9(11)	5(6)	12(14)	15(18)	44(52)	0.552086
2	DIRAS3:Ex2-DMR	1	8	Chr1: 68512539-68513063	31(11)	0(0)	18(6)	76(27)	159(56)	7(8)	0(0)	9(11)	29(34)	40(47)	0.642243
3	DIRAS3:TSS-DMR	1	21	Chr1: 68515788-68517273	26(9)	27(10)	22(8)	15(5)	194(68)	5(6)	4(5)	9(11)	16(19)	51(60)	0.541237
4	GPR1-AS:TSS-DMR	2	2	Chr1: 68515788-68517273	93(33)	0(0)	3(1)	82(29)	106(37)	48(56)	0(0)	5(6)	32(38)	0(0)	0.954649
5	ZDBF2/GPR1:IG-DMR	2	8	Chr2: 207116070-207136184	27(10)	3(1)	0(0)	38(13)	216(76)	6(7)	0(0)	0(0)	16(19)	63(74)	0.63509
6	NAP1L5:TSS-DMR	4	14	Chr4: 89618324-89619236	2(1)	17(6)	9(3)	22(8)	234(82)	2(2)	1(1)	1(1)	14(16)	67(79)	0.582445
7	VTRNA2-1:DMR	5	17	Chr5: 135414858-135416613	70(25)	0(0)	18(6)	0(0)	196(69)	16(19)	0(0)	6(7)	0(0)	63(74)	0.371524
8	FAM50B:TSS-DMR	6	24	Chr5: 135414858-135416613	2(1)	13(5)	16(6)	21(7)	232(82)	0(0)	0(0)	5(6)	17(20)	63(74)	0.50705
9	PLAGL1:alt-TSS-DMR	6	14	Chr6: 144328421-144329887	3(1)	29(10)	8(3)	30(11)	214(75)	1(1)	3(4)	1(1)	12(14)	68(80)	0.544982
10	IGF2R:Int2-DMR	6	1	Chr6: 160427501	0(0)	27(10)	15(5)	0(0)	242(85)	0(0)	5(6)	3(4)	0(0)	77(91)	0.352801
11	WDR27:Int13-DMR	6	2	Chr6: 170054730-170055155	44(15)	50(18)	8(3)	2(1)	180(63)	12(14)	5(6)	1(1)	17(20)	50(59)	0.516759
12	GRB10:alt-TSS-DMR	7	8	Chr7:50849168-50850870	0(0)	1(0)	33(12)	110(39)	140(49)	0(0)	0(0)	15(18)	42(49)	28(33)	0.599328
13	PEG10:TSS-DMR	7	50	Chr7:94285642-94287242	0(0)	37(13)	10(4)	27(10)	210(74)	0(0)	4(5)	2(2)	5(6)	74(87)	0.516562
14	MEST:alt-TSS-DMR	7	54	Chr7: 130130122-130133110	1(0)	18(6)	0(0)	11(4)	254(89)	0(0)	0(0)	0(0)	8(9)	77(91)	0.551747
15	SVOPL:alt-TSS-DMR	7	2	Chr7: 138348774-138348981	0(0)	4(1)	61(21)	2(1)	217(76)	0(0)	1(1)	19(22)	16(19)	49(58)	0.394178
16	HTR5A:TSS-DMR	7	6	Chr7: 154862770-154863381	0(0)	1(0)	97(34)	60(21)	126(44)	1(1)	0(0)	42(49)	34(40)	8(9)	0.520049
17	ERLIN2:Int6-DMR	8	7	Chr8: 37605359-37605978	0(0)	2(1)	37(13)	16(6)	229(81)	0(0)	0(0)	11(13)	23(27)	51(60)	0.583687
18	PEG13:TSS-DMR	8	7	Chr8: 141108607-141110900	4(1)	1(0)	0(0)	90(32)	189(67)	2(2)	0(0)	1(1)	20(24)	62(73)	0.615578
19	FANCC:Int1-DMR	9	1	Chr9: 98075492	4(1)	30(11)	44(15)	33(12)	173(61)	0(0)	7(8)	8(9)	5(6)	65(76)	0.465757
20	INPP5F:Int2-DMR	10	4	Chr10: 121578137-121578639	12(4)	15(5)	6(2)	17(6)	234(82)	4(5)	17(20)	2(2)	6(7)	56(66)	0.544333
21	H19/IGF2:IG-DMR	11	43	Chr11: 2019079-2024126	28(10)	0(0)	0(0)	4(1)	252(89)	5(6)	0(0)	0(0)	1(1)	79(93)	0.597508
22	IGF2:Ex9-DMR	11	9	Chr11: 2153991-2154952	0(0)	5(2)	117(41)	0(0)	162(57)	0(0)	1(1)	20(24)	0(0)	64(75)	0.334073
23	IGF2:alt-TSS-DMR	11	1	Chr11: 2168625	34(12)	0(0)	22(8)	173(61)	55(19)	9(11)	0(0)	7(8)	59(69)	10(12)	0.718468
24	KCNQ1OT1:TSS-DMR	11	26	Chr11: 2720229-2722195	1(0)	11(4)	9(3)	24(8)	239(84)	0(0)	0(0)	2(2)	5(6)	78(92)	0.532429
25	RB1:Int2-DMR	13	13	Chr13: 48892551-48895478	130(46)	0(0)	0(0)	3(1)	151(53)	45(53)	0(0)	0(0)	3(4)	37(44)	0.631888
26	MEG3:TSS-DMR	14	32	Chr14: 101290556-101293856	18(6)	6(2)	0(0)	6(2)	254(89)	0(0)	1(1)	0(0)	5(6)	79(93)	0.556169
27	MEG8:Int2-DMR	14	1	Chr14: 101370989	6(2)	1(0)	72(25)	0(0)	205(72)	0(0)	0(0)	18(21)	0(0)	67(79)	0.432582
28	MKRN3:TSS-DMR	15	11	Chr15: 23807180-23812334	2(1)	0(0)	19(7)	120(42)	143(50)	0(0)	0(0)	5(6)	33(39)	47(55)	0.780952
29	MAGEL2:TSS-DMR	15	6	Chr15: 23892574-23893742	0(0)	2(1)	106(37)	79(28)	97(34)	0(0)	1(1)	43(51)	30(35)	11(13)	0.511924
30	NDN:TSS-DMR	15	8	Chr15: 23931451-23932758	0(0)	0(0)	143(50)	73(26)	68(24)	0(0)	0(0)	50(59)	17(20)	18(21)	0.429896
31	SNRPN:alt-TSS-DMR	15	7	Chr15: 25068738-25069376	0(0)	2(1)	88(31)	71(25)	123(43)	0(0)	0(0)	34(40)	30(35)	21(25)	0.54593
32	SNRPN:Int1-DMR1	15	4	Chr15: 25093244-25093521	0(0)	7(2)	72(25)	4(1)	201(71)	0(0)	0(0)	46(54)	1(1)	38(45)	0.379096
33	SNRPN:Int1-DMR2	15	4	Chr15: 25123287-25123688	0(0)	4(1)	142(50)	0(0)	138(49)	0(0)	0(0)	45(53)	0(0)	40(47)	0.407829
34	SNURF:TSS-DMR	15	6	Chr15: 25200253-25201732	1(0)	3(1)	21(7)	29(10)	230(81)	0(0)	0(0)	9(11)	17(20)	59(69)	0.534674
35	IGF1R:Int2-DMR	15	7	Chr15: 25200253-25201732	21(7)	11(4)	48(17)	8(3)	196(69)	1(1)	2(2)	18(21)	7(8)	57(67)	0.529865
36	ZNF597:3' DMR	16	2	Chr16: 3481970-3482078	26(9)	0(0)	0(0)	9(3)	249(88)	5(6)	0(0)	4(5)	8(9)	68(80)	0.655512
37	ZNF597:TSS-DMR	16	12	Chr16: 3493133-3494155	1(0)	20(7)	22(8)	1(0)	240(85)	1(1)	2(2)	8(9)	6(7)	68(80)	0.414555
38	ZNF331:alt-TSS-DMR1	19	12	Chr19: 54040774-54042165	3(1)	18(6)	5(2)	6(2)	252(89)	1(1)	1(1)	3(4)	23(27)	57(67)	0.408209
39	ZNF331:alt-TSS-DMR2	19	4	Chr19: 54040774-54042165	9(3)	32(11)	3(1)	6(2)	234(82)	0(0)	1(1)	2(2)	19(22)	63(74)	0.513354
40	PEG3:TSS-DMR	19	34	Chr19: 57349204-57352807	6(2)	9(3)	4(1)	10(4)	255(90)	0(0)	0(0)	2(2)	15(18)	68(80)	0.563228
41	MCTS2P:TSS-DMR	20	8	Chr20: 30134929-30135362	2(1)	32(11)	7(2)	22(8)	221(78)	1(1)	3(4)	2(2)	8(9)	71(84)	0.463052
42	NNAT:TSS-DMR	20	36	Chr20: 36148604-36150061	213(75)	0(0)	0(0)	5(2)	66(23)	61(72)	0(0)	0(0)	2(2)	22(26)	0.736898
43	L3MBTL1:alt-TSS-DMR	20	26	Chr20: 42142417-42143502	3(1)	36(13)	2(1)	26(9)	217(76)	0(0)	1(1)	0(0)	13(15)	71(84)	0.558037
44	GNAS-NESP:TSS-DMR	20	21	Chr20: 57414039-57418015	1(0)	15(5)	1(0)	33(12)	234(82)	1(1)	0(0)	0(0)	28(33)	56(66)	0.594645
45	GNAS-AS1:TSS-DMR	20	60	Chr20: 57425979-57427973	4(1)	0(0)	1(0)	2(1)	277(98)	1(1)	0(0)	0(0)	5(6)	79(93)	0.558352
46	GNAS-XL:Ex1-DMR	20	5	Chr20: 57429858-57431303	1(0)	23(8)	2(1)	52(18)	206(73)	0(0)	1(1)	0(0)	37(44)	47(55)	0.539081
47	GNAS A/B:TSS-DMR	20	40	Chr20: 57463265-57465175	1(0)	14(5)	2(1)	39(14)	228(80)	0(0)	0(0)	0(0)	16(19)	69(81)	0.550838
48	WRB:alt-TSS-DMR	21	4	Chr21: 40757691-40758208	4(1)	26(9)	4(1)	9(3)	241(85)	2(2)	2(2)	3(4)	10(12)	68(80)	0.494707
49	SNU13:alt-TSS-DMR	22	8	Chr22: 42077939-42078723	3(1)	14(5)	13(5)	6(2)	248(87)	1(1)	0(0)	3(4)	3(4)	78(92)	0.4748

## Sheet: Supplementary Table 2
					TARGET (n=185)					German Neuroblastoma Trial (n=99)					Local cohort (n=85)
No	Imprinted DMR	Chr	No Of CpGs	Region covered	GOM, n(%)	Intermediate GOM, n (%)	LOM, n (%)	Intermediate LOM, n (%)	No Change, n (%)	GOM, n(%)	Intermediate GOM, n (%)	LOM, n (%)	Intermediate LOM, n (%)	No Change, n (%)	GOM, n(%)	Intermediate GOM, n (%)	LOM, n (%)	Intermediate LOM, n (%)	No Change, n (%)
1	PPIEL:Ex1-DMR	1	4	Chr1: 40024971-40025415	30(16)	26(14)	15(8)	12(6)	102(55)	21(21)	23(23)	13(13)	8(8)	34(34)	9(11)	5(6)	12(14)	15(18)	44(52)
2	DIRAS3:Ex2-DMR	1	8	Chr1: 68512539-68513063	19(10)	0(0)	11(6)	55(30)	100(54)	12(12)	0(0)	7(7)	21(21)	59(60)	7(8)	0(0)	9(11)	29(34)	40(47)
3	DIRAS3:TSS-DMR	1	21	Chr1: 68515788-68517273	17(9)	8(4)	15(8)	11(6)	134(72)	9(9)	19(19)	7(7)	4(4)	60(61)	5(6)	4(5)	9(11)	16(19)	51(60)
4	GPR1-AS:TSS-DMR	2	2	Chr1: 68515788-68517273	69(37)	0(0)	1(1)	56(30)	59(32)	24(24)	0(0)	2(2)	26(26)	47(47)	48(56)	0(0)	5(6)	32(38)	0(0)
5	ZDBF2/GPR1:IG-DMR	2	8	Chr2: 207116070-207136184	19(10)	3(2)	0(0)	20(11)	143(77)	8(8)	0(0)	0(0)	18(18)	73(74)	6(7)	0(0)	0(0)	16(19)	63(74)
6	NAP1L5:TSS-DMR	4	14	Chr4: 89618324-89619236	0(0)	2(1)	8(4)	16(9)	159(86)	2(2)	15(15)	1(1)	6(6)	75(76)	2(2)	1(1)	1(1)	14(16)	67(79)
7	VTRNA2-1:DMR	5	17	Chr5: 135414858-135416613	47(25)	0(0)	10(5)	0(0)	128(69)	23(23)	0(0)	8(8)	0(0)	68(69)	16(19)	0(0)	6(7)	0(0)	63(74)
8	FAM50B:TSS-DMR	6	24	Chr5: 135414858-135416613	1(1)	8(4)	13(7)	14(8)	149(81)	1(1)	5(5)	3(3)	7(7)	83(84)	0(0)	0(0)	5(6)	17(20)	63(74)
9	PLAGL1:alt-TSS-DMR	6	14	Chr6: 144328421-144329887	2(1)	5(3)	8(4)	30(16)	140(76)	1(1)	24(24)	0(0)	0(0)	74(75)	1(1)	3(4)	1(1)	12(14)	68(80)
10	IGF2R:Int2-DMR	6	1	Chr6: 160427501	0(0)	18(10)	13(7)	0(0)	154(83)	0(0)	9(9)	2(2)	0(0)	88(89)	0(0)	5(6)	3(4)	0(0)	77(91)
11	WDR27:Int13-DMR	6	2	Chr6: 170054730-170055155	27(15)	39(21)	5(3)	1(1)	113(61)	17(17)	11(11)	3(3)	1(1)	67(68)	12(14)	5(6)	1(1)	17(20)	50(59)
12	GRB10:alt-TSS-DMR	7	8	Chr7:50849168-50850870	0(0)	0(0)	24(13)	86(46)	75(41)	0(0)	1(1)	9(9)	24(24)	65(66)	0(0)	0(0)	15(18)	42(49)	28(33)
13	PEG10:TSS-DMR	7	50	Chr7:94285642-94287242	0(0)	23(12)	7(4)	23(12)	132(71)	0(0)	14(14)	3(3)	4(4)	78(79)	0(0)	4(5)	2(2)	5(6)	74(87)
14	MEST:alt-TSS-DMR	7	54	Chr7: 130130122-130133110	1(1)	6(3)	0(0)	9(5)	169(91)	0(0)	12(12)	0(0)	2(2)	85(86)	0(0)	0(0)	0(0)	8(9)	77(91)
15	SVOPL:alt-TSS-DMR	7	2	Chr7: 138348774-138348981	0(0)	1(1)	42(23)	1(1)	141(76)	0(0)	3(3)	19(19)	1(1)	76(77)	0(0)	1(1)	19(22)	16(19)	49(58)
16	HTR5A:TSS-DMR	7	6	Chr7: 154862770-154863381	0(0)	1(1)	67(36)	38(21)	79(43)	0(0)	0(0)	30(30)	22(22)	47(47)	1(1)	0(0)	42(49)	34(40)	8(9)
17	ERLIN2:Int6-DMR	8	7	Chr8: 37605359-37605978	0(0)	1(1)	27(15)	11(6)	146(79)	0(0)	1(1)	10(10)	5(5)	83(84)	0(0)	0(0)	11(13)	23(27)	51(60)
18	PEG13:TSS-DMR	8	7	Chr8: 141108607-141110900	4(2)	1(1)	0(0)	81(44)	99(54)	0(0)	0(0)	0(0)	9(9)	90(91)	2(2)	0(0)	1(1)	20(24)	62(73)
19	FANCC:Int1-DMR	9	1	Chr9: 98075492	3(2)	9(5)	33(18)	27(15)	113(61)	1(1)	21(21)	11(11)	6(6)	60(61)	0(0)	7(8)	8(9)	5(6)	65(76)
20	INPP5F:Int2-DMR	10	4	Chr10: 121578137-121578639	10(5)	10(5)	5(3)	14(8)	146(79)	2(2)	5(5)	1(1)	3(3)	88(89)	4(5)	17(20)	2(2)	6(7)	56(66)
21	H19/IGF2:IG-DMR	11	43	Chr11: 2019079-2024126	19(10)	0(0)	0(0)	2(1)	164(89)	9(9)	0(0)	0(0)	2(2)	88(89)	5(6)	0(0)	0(0)	1(1)	79(93)
22	IGF2:Ex9-DMR	11	9	Chr11: 2153991-2154952	0(0)	5(3)	76(41)	0(0)	104(56)	0(0)	0(0)	41(41)	0(0)	58(59)	0(0)	1(1)	20(24)	0(0)	64(75)
23	IGF2:alt-TSS-DMR	11	1	Chr11: 2168625	26(14)	0(0)	9(5)	113(61)	37(20)	8(8)	0(0)	13(13)	60(61)	18(18)	9(11)	0(0)	7(8)	59(69)	10(12)
24	KCNQ1OT1:TSS-DMR	11	26	Chr11: 2720229-2722195	0(0)	4(2)	7(4)	18(10)	156(84)	1(1)	7(7)	2(2)	6(6)	83(84)	0(0)	0(0)	2(2)	5(6)	78(92)
25	RB1:Int2-DMR	13	13	Chr13: 48892551-48895478	95(51)	0(0)	0(0)	3(2)	87(47)	35(35)	0(0)	0(0)	0(0)	64(65)	45(53)	0(0)	0(0)	3(4)	37(44)
26	MEG3:TSS-DMR	14	32	Chr14: 101290556-101293856	14(8)	3(2)	0(0)	5(3)	163(88)	4(4)	3(3)	0(0)	1(1)	91(92)	0(0)	1(1)	0(0)	5(6)	79(93)
27	MEG8:Int2-DMR	14	1	Chr14: 101370989	2(1)	1(1)	47(25)	0(0)	135(73)	4(4)	0(0)	25(25)	0(0)	70(71)	0(0)	0(0)	18(21)	0(0)	67(79)
28	MKRN3:TSS-DMR	15	11	Chr15: 23807180-23812334	2(1)	0(0)	17(9)	82(44)	84(45)	0(0)	0(0)	2(2)	38(38)	59(60)	0(0)	0(0)	5(6)	33(39)	47(55)
29	MAGEL2:TSS-DMR	15	6	Chr15: 23892574-23893742	0(0)	1(1)	80(43)	58(31)	46(25)	0(0)	1(1)	26(26)	21(21)	51(52)	0(0)	1(1)	43(51)	30(35)	11(13)
30	NDN:TSS-DMR	15	8	Chr15: 23931451-23932758	0(0)	0(0)	107(58)	37(20)	41(22)	0(0)	0(0)	36(36)	36(36)	27(27)	0(0)	0(0)	50(59)	17(20)	18(21)
31	SNRPN:alt-TSS-DMR	15	7	Chr15: 25068738-25069376	0(0)	0(0)	60(32)	46(25)	79(43)	0(0)	2(2)	28(28)	25(25)	44(44)	0(0)	0(0)	34(40)	30(35)	21(25)
32	SNRPN:Int1-DMR1	15	4	Chr15: 25093244-25093521	0(0)	3(2)	56(30)	3(2)	123(66)	0(0)	4(4)	16(16)	1(1)	78(79)	0(0)	0(0)	46(54)	1(1)	38(45)
33	SNRPN:Int1-DMR2	15	4	Chr15: 25123287-25123688	0(0)	3(2)	96(52)	0(0)	86(46)	0(0)	1(1)	46(46)	0(0)	52(53)	0(0)	0(0)	45(53)	0(0)	40(47)
34	SNURF:TSS-DMR	15	6	Chr15: 25200253-25201732	0(0)	2(1)	17(9)	25(14)	141(76)	1(1)	1(1)	4(4)	4(4)	89(90)	0(0)	0(0)	9(11)	17(20)	59(69)
35	IGF1R:Int2-DMR	15	7	Chr15: 25200253-25201732	14(8)	3(2)	32(17)	7(4)	129(70)	7(7)	8(8)	16(16)	1(1)	67(68)	1(1)	2(2)	18(21)	7(8)	57(67)
36	ZNF597:3' DMR	16	2	Chr16: 3481970-3482078	14(8)	0(0)	0(0)	8(4)	163(88)	12(12)	0(0)	0(0)	1(1)	86(87)	5(6)	0(0)	4(5)	8(9)	68(80)
37	ZNF597:TSS-DMR	16	12	Chr16: 3493133-3494155	0(0)	10(5)	16(9)	1(1)	158(85)	1(1)	10(10)	6(6)	0(0)	82(83)	1(1)	2(2)	8(9)	6(7)	68(80)
38	ZNF331:alt-TSS-DMR1	19	12	Chr19: 54040774-54042165	2(1)	6(3)	5(3)	6(3)	166(90)	1(1)	12(12)	0(0)	0(0)	86(87)	1(1)	1(1)	3(4)	23(27)	57(67)
39	ZNF331:alt-TSS-DMR2	19	4	Chr19: 54040774-54042165	7(4)	11(6)	3(2)	4(2)	160(86)	2(2)	21(21)	0(0)	2(2)	74(75)	0(0)	1(1)	2(2)	19(22)	63(74)
40	PEG3:TSS-DMR	19	34	Chr19: 57349204-57352807	4(2)	4(2)	4(2)	9(5)	164(89)	2(2)	5(5)	0(0)	1(1)	91(92)	0(0)	0(0)	2(2)	15(18)	68(80)
41	MCTS2P:TSS-DMR	20	8	Chr20: 30134929-30135362	2(1)	18(10)	3(2)	20(11)	142(77)	0(0)	14(14)	4(4)	2(2)	79(80)	1(1)	3(4)	2(2)	8(9)	71(84)
42	NNAT:TSS-DMR	20	36	Chr20: 36148604-36150061	145(78)	0(0)	0(0)	3(2)	37(20)	68(69)	0(0)	0(0)	2(2)	29(29)	61(72)	0(0)	0(0)	2(2)	22(26)
43	L3MBTL1:alt-TSS-DMR	20	26	Chr20: 42142417-42143502	3(2)	22(12)	1(1)	20(11)	139(75)	0(0)	14(14)	1(1)	6(6)	78(79)	0(0)	1(1)	0(0)	13(15)	71(84)
44	GNAS-NESP:TSS-DMR	20	21	Chr20: 57414039-57418015	1(1)	1(1)	1(1)	30(16)	152(82)	0(0)	14(14)	0(0)	3(3)	82(83)	1(1)	0(0)	0(0)	28(33)	56(66)
45	GNAS-AS1:TSS-DMR	20	60	Chr20: 57425979-57427973	3(2)	0(0)	1(1)	1(1)	180(97)	1(1)	0(0)	0(0)	1(1)	97(98)	1(1)	0(0)	0(0)	5(6)	79(93)
46	GNAS-XL:Ex1-DMR	20	5	Chr20: 57429858-57431303	1(1)	8(4)	2(1)	46(25)	128(69)	0(0)	15(15)	0(0)	6(6)	78(79)	0(0)	1(1)	0(0)	37(44)	47(55)
47	GNAS A/B:TSS-DMR	20	40	Chr20: 57463265-57465175	1(1)	2(1)	2(1)	37(20)	143(77)	0(0)	12(12)	0(0)	2(2)	85(86)	0(0)	0(0)	0(0)	16(19)	69(81)
48	WRB:alt-TSS-DMR	21	4	Chr21: 40757691-40758208	3(2)	16(9)	1(1)	6(3)	159(86)	1(1)	10(10)	3(3)	3(3)	82(83)	2(2)	2(2)	3(4)	10(12)	68(80)
49	SNU13:alt-TSS-DMR	22	8	Chr22: 42077939-42078723	2(1)	5(3)	11(6)	2(1)	165(89)	1(1)	9(9)	2(2)	4(4)	83(84)	1(1)	0(0)	3(4)	3(4)	78(92)

## Sheet: Supplementary Table 3
No.	Imprinted DMRs	BH Adjusted P-value (Age at diagnosis group)	BH Adjusted P-value (INSS Stage)	BH Adjusted P-value (MYCN amplification status)	BH Adjusted P-value (11q deletion status)	BH Adjusted P-value (Molecular subclass)
1	NDN:TSS-DMR	4.50127e-05	4.76114e-05	2.46627e-05	0.00457686	2.47811e-08
2	SNRPN:Int1-DMR2	2.44779e-09	1.70762e-06	ns	0.0105683	2.77771e-09
3	MAGEL2:TSS-DMR	2.01829e-15	7.07102e-14	5.27059e-08	0.0424044	4.88792e-18
4	HTR5A:TSS-DMR	ns	0.0126219	ns	ns	0.0417714
5	SNRPN:alt-TSS-DMR	2.39885e-07	1.70762e-06	1.86473e-05	0.035235	1.10112e-09
6	NNAT:TSS-DMR	3.58396e-16	1.26172e-16	2.06167e-08	0.0105683	1.13476e-22
7	RB1:Int2-DMR	8.52678e-17	5.02093e-11	2.41354e-14	0.00121019	9.3809e-30
8	GPR1-AS:TSS-DMR	0.000673719	6.26661e-06	4.30064e-07	0.012146	5.09247e-07
9	IGF2:Ex9-DMR	ns	ns	6.54151e-06	ns	0.000127488
